# Supplementary material for: Recircumscription of Bredia and resurrection of Tashiroea (Sonerileae, Melastomataceae) with description of a new species T.villosa
Source: PhytoKeys. 2019 Jul 19;127:121–50. doi: 10.3897/phytokeys.127.36608 (PMC6661266; doi:10.3897/phytokeys.127.36608)
Supplement: XML Treatment for Tashiroea villosa [file phytokeys.127.36608-treatment12.xml]

<!DOCTYPE tp:taxon-treatment
  PUBLIC "-//TaxonX//DTD Taxonomic Treatment Publishing DTD v0 20100105//EN" "tax-treatment-NSO.dtd">
<tp:taxon-treatment xmlns:tp="http://www.plazi.org/taxpub"><tp:treatment-meta><kwd-group><label>Taxon classification</label><kwd><named-content xmlns:xlink="http://www.w3.org/1999/xlink" content-type="kingdom">Plantae</named-content></kwd><kwd><named-content xmlns:xlink="http://www.w3.org/1999/xlink" content-type="order">Myrtales</named-content></kwd><kwd><named-content xmlns:xlink="http://www.w3.org/1999/xlink" content-type="family">Melastomataceae</named-content></kwd></kwd-group><mixed-citation publication-type="journal"><person-group><name><surname>Zhou</surname><given-names>Qiu-Jie</given-names></name><name><surname>Dai</surname><given-names>Jin-Hong</given-names></name><name><surname>Lin</surname><given-names>Che-Wei</given-names></name><name><surname>Denda</surname><given-names>Tetsuo</given-names></name><name><surname>Zhou</surname><given-names>Ren-Chao</given-names></name><name><surname>Liu</surname><given-names>Ying</given-names></name></person-group><article-title>Recircumscription of <italic><tp:taxon-name><tp:taxon-name-part taxon-name-part-type="genus" reg="Bredia">Bredia</tp:taxon-name-part></tp:taxon-name></italic> and resurrection of <italic><tp:taxon-name><tp:taxon-name-part taxon-name-part-type="genus" reg="Tashiroea">Tashiroea</tp:taxon-name-part></tp:taxon-name></italic> (Sonerileae, <tp:taxon-name><tp:taxon-name-part taxon-name-part-type="family">Melastomataceae</tp:taxon-name-part></tp:taxon-name>) with description of a new species <italic><tp:taxon-name><tp:taxon-name-part taxon-name-part-type="genus" reg="Tashiroea">T.</tp:taxon-name-part><tp:taxon-name-part taxon-name-part-type="species" reg="villosa">villosa</tp:taxon-name-part></tp:taxon-name></italic></article-title><source>PhytoKeys</source><day>19</day><month>7</month><year>2019</year><volume>127</volume><fpage>121</fpage><lpage>150</lpage><pub-id pub-id-type="doi">10.3897/phytokeys.127.36608</pub-id></mixed-citation></tp:treatment-meta><tp:nomenclature><tp:taxon-name>
              <tp:taxon-name-part taxon-name-part-type="genus" reg="Tashiroea">Tashiroea</tp:taxon-name-part>
              <tp:taxon-name-part taxon-name-part-type="species" reg="villosa">villosa</tp:taxon-name-part>
              <object-id xmlns:xlink="http://www.w3.org/1999/xlink" content-type="ipni" xlink:type="simple">urn:lsid:ipni.org:names:77199704-1</object-id>
            </tp:taxon-name><tp:taxon-authority>X.X.Su</tp:taxon-authority><tp:taxon-status xmlns:xlink="http://www.w3.org/1999/xlink" xlink:type="simple">sp. nov.</tp:taxon-status><xref ref-type="fig" rid="F10">Figures 10</xref><xref ref-type="fig" rid="F11">, 11</xref><xref ref-type="fig" rid="F12">, 12A–B</xref></tp:nomenclature><tp:treatment-sec sec-type="material" id="SECID0EZIBI"><title>Type.</title><p>China. Fujian: Pingnan County, Lingxia Town, 1000 m, 16 Jul 2017, Y. Liu 568 (holotype: A!; isotype: SYS!).</p></tp:treatment-sec><tp:treatment-sec sec-type="diagnosis" id="SECID0E5IBI"><title>Diagnosis.</title><p>Resembles <italic><tp:taxon-name><tp:taxon-name-part taxon-name-part-type="genus" reg="Tashiroea">T.</tp:taxon-name-part><tp:taxon-name-part taxon-name-part-type="species" reg="amoena">amoena</tp:taxon-name-part></tp:taxon-name></italic> in height, leaf size and shape, inflorescence and stamen morphology, while differing from the latter in the dense indumentum covering the whole plant and much larger bracts.</p></tp:treatment-sec><tp:treatment-sec sec-type="description" id="SECID0EPJBI"><title>Description.</title><p>Shrubs or shrublets, 20–60 (–90) cm tall. Stem, leaves, peduncles, bracts, pedicels and hypanthium densely pubescent and villous with multiseriate or sometimes uniseriate glandular or non-glandular trichomes. Stems cylindrical, branchlets slightly 4-sided, sometimes rubescent. Leaves opposite; petiole 1.2–4.5 cm long; leaf blade ovate to ovate-elliptic, 4.2–12 × 1.8–6 cm, papery, abaxial surface pale green, adaxial surface green, secondary veins 3 on each side of midvein, base cordate to rounded, margin ciliate and inconspicuously serrulate, apex acuminate or short acuminate. <!--PageBreak --><!--PageBreak -->Inflorescences terminal, cymose, 7–14 × 3.5–6.5 cm, bracts 9–19 × 5–8 mm, deciduous or sometimes persist till anthesis. Pedicels 1–3 mm. Hypanthium short campanulate, 4-sided, 3–5 mm long, calyx lobes broadly triangular, 1 mm long, apex acute. Petals pur<!--PageBreak -->plish pink or pink, ovate to ovate-oblong, 7–10 × 3.5–5 mm, slightly oblique, apex acute. Stamens 8, dimorphic, unequal. Longer stamens antesepalous, ca. 15 mm long; anthers lanceolate, ca. 8 mm long, geniculate; connective decurrent, slightly prolonged, forming a short spur dorsally. Shorter stamens antepetalous, ca. 8 mm long, anthers lanceolate, ca. 4 mm long, base gibbose ventrally and forming a short spur dorsally. Ovary half inferior, locules 4, apex slightly 4-lobed, margin ciliate with glandular trichomes. Style ca. 0.6 cm long, puberulous with glandular trichomes basally. Capsule cup-shaped; hypanthium ca. 4 × 3.5 mm long; placental column distally entire, placentas non-thready. Seeds numerous, minute, cuneate, granulate. Flowering July-August, fruiting August-October.</p><fig id="F10" position="float" orientation="portrait"><object-id xmlns:xlink="http://www.w3.org/1999/xlink" content-type="arpha" xlink:type="simple">bdc086a7-e508-5668-8e17-722b4a20174f</object-id><object-id xmlns:xlink="http://www.w3.org/1999/xlink" content-type="doi" xlink:type="simple">10.3897/phytokeys.127.36608.figure10</object-id><label>Figure 10.</label><caption><p>Line illustration of <italic><tp:taxon-name><tp:taxon-name-part taxon-name-part-type="genus" reg="Tashiroea">Tashiroea</tp:taxon-name-part><tp:taxon-name-part taxon-name-part-type="species" reg="villosa">villosa</tp:taxon-name-part></tp:taxon-name></italic> (<bold>A–G</bold>), all from <italic>Y. Liu 568</italic>. <bold>A</bold> Habit <bold>B</bold> Flower (side view) <bold>C</bold> Longitudinal section of flower, showing slightly crowned ovary <bold>D</bold> Dimorphic stamens <bold>E</bold> Capsule (side view) <bold>F</bold> Capsule (longitudinal section) <bold>G</bold> Capsule (top view). Scale bar: 1 cm (<bold>A</bold>).</p></caption><graphic xmlns:xlink="http://www.w3.org/1999/xlink" xlink:href="phytokeys-127-121-g010.jpg" position="float" orientation="portrait" xlink:type="simple" id="oo_318132.jpg"><uri content-type="original_file" xlink:type="simple">https://binary.pensoft.net/fig/318132</uri></graphic></fig><fig id="F11" position="float" orientation="portrait"><object-id xmlns:xlink="http://www.w3.org/1999/xlink" content-type="arpha" xlink:type="simple">9b631fd4-7400-505e-a475-9702ad939b44</object-id><object-id xmlns:xlink="http://www.w3.org/1999/xlink" content-type="doi" xlink:type="simple">10.3897/phytokeys.127.36608.figure11</object-id><label>Figure 11.</label><caption><p>Y. Liu 568 (A) collected from Lingxia, Pingnan County, Fujian, China, holotype of <italic><tp:taxon-name><tp:taxon-name-part taxon-name-part-type="genus" reg="Tashiroea">Tashiroea</tp:taxon-name-part><tp:taxon-name-part taxon-name-part-type="species" reg="villosa">villosa</tp:taxon-name-part></tp:taxon-name></italic>.</p></caption><graphic xmlns:xlink="http://www.w3.org/1999/xlink" xlink:href="phytokeys-127-121-g011.jpg" position="float" orientation="portrait" xlink:type="simple" id="oo_318133.jpg"><uri content-type="original_file" xlink:type="simple">https://binary.pensoft.net/fig/318133</uri></graphic></fig></tp:treatment-sec><tp:treatment-sec sec-type="etymology" id="SECID0E5LBI"><title>Etymology.</title><p>The specific epithet refers to the dense pubescent and villous indumentum.</p></tp:treatment-sec><tp:treatment-sec sec-type="distribution" id="SECID0EDMBI"><title>Distribution and ecology.</title><p><italic><tp:taxon-name><tp:taxon-name-part taxon-name-part-type="genus" reg="Tashiroea">Tashiroea</tp:taxon-name-part><tp:taxon-name-part taxon-name-part-type="species" reg="villosa">villosa</tp:taxon-name-part></tp:taxon-name></italic> is currently known from Pingnan, Jianou and Jianyang, northern Fujian, China (Fig. <xref ref-type="fig" rid="F9">9</xref>). It often grows in grasses and bushes along streamside at elevations of 900–1400 m.</p></tp:treatment-sec><tp:treatment-sec sec-type="notes" id="SECID0EYMBI"><title>Notes.</title><p><italic><tp:taxon-name><tp:taxon-name-part taxon-name-part-type="genus" reg="Tashiroea">Tashiroea</tp:taxon-name-part><tp:taxon-name-part taxon-name-part-type="species" reg="villosa">villosa</tp:taxon-name-part></tp:taxon-name></italic> is discovered by Mr. Xiang-xiu Su. He is an amateur collector in Fujian who had made an important contribution to the description of this new species. We therefore include him as the author of this name. <italic><tp:taxon-name><tp:taxon-name-part taxon-name-part-type="genus" reg="Tashiroea">Tashiroea</tp:taxon-name-part><tp:taxon-name-part taxon-name-part-type="species" reg="villosa">villosa</tp:taxon-name-part></tp:taxon-name></italic><!--PageBreak -->is the sole species currently known in <italic><tp:taxon-name><tp:taxon-name-part taxon-name-part-type="genus" reg="Tashiroea">Tashiroea</tp:taxon-name-part></tp:taxon-name></italic> with densely puberulous and villous leaves (vs. glabrous) and smooth leaf surface sculpture (vs. furrowed). It is morphologically and phylogenetically closest to <italic><tp:taxon-name><tp:taxon-name-part taxon-name-part-type="genus" reg="Tashiroea">T.</tp:taxon-name-part><tp:taxon-name-part taxon-name-part-type="species" reg="amoena">amoena</tp:taxon-name-part></tp:taxon-name></italic>. The two species are similar in height, leaf size and shape, inflorescence and stamen morphology. <italic><tp:taxon-name><tp:taxon-name-part taxon-name-part-type="genus" reg="Tashiroea">Tashiroea</tp:taxon-name-part><tp:taxon-name-part taxon-name-part-type="species" reg="villosa">villosa</tp:taxon-name-part></tp:taxon-name></italic> is distinct from <italic><tp:taxon-name><tp:taxon-name-part taxon-name-part-type="genus" reg="Tashiroea">T.</tp:taxon-name-part><tp:taxon-name-part taxon-name-part-type="species" reg="amoena">amoena</tp:taxon-name-part></tp:taxon-name></italic> in the dense indumentum covering the whole plant (vs. petioles and inflorescences pubescent or sometimes glabrescent) and much larger bracts (9–19 × 5–8 mm vs. 1–2 × 1 mm) in the florescence (Fig. <xref ref-type="fig" rid="F12">12</xref>). Geographically, <italic><tp:taxon-name><tp:taxon-name-part taxon-name-part-type="genus" reg="Tashiroea">T.</tp:taxon-name-part><tp:taxon-name-part taxon-name-part-type="species" reg="amoena">amoena</tp:taxon-name-part></tp:taxon-name></italic> is widely distributed in southeastern China (Anhui, Fujian, Zhejiang, Jiangxi, Guangxi), whereas <italic><tp:taxon-name><tp:taxon-name-part taxon-name-part-type="genus" reg="Tashiroea">T.</tp:taxon-name-part><tp:taxon-name-part taxon-name-part-type="species" reg="villosa">villosa</tp:taxon-name-part></tp:taxon-name></italic> occurs in northern Fujian where both species occur. Nevertheless, they have not been found to co-occur within the same habitat.</p><fig id="F12" position="float" orientation="portrait"><object-id xmlns:xlink="http://www.w3.org/1999/xlink" content-type="arpha" xlink:type="simple">2a6b3a42-5a5a-5022-a015-0b6471a6a83e</object-id><object-id xmlns:xlink="http://www.w3.org/1999/xlink" content-type="doi" xlink:type="simple">10.3897/phytokeys.127.36608.figure12</object-id><label>Figure 12.</label><caption><p><italic><tp:taxon-name><tp:taxon-name-part taxon-name-part-type="genus" reg="Tashiroea">Tashiroea</tp:taxon-name-part><tp:taxon-name-part taxon-name-part-type="species" reg="villosa">villosa</tp:taxon-name-part></tp:taxon-name></italic> (<bold>A–B</bold>) and <italic><tp:taxon-name><tp:taxon-name-part taxon-name-part-type="genus" reg="Tashiroea">T.</tp:taxon-name-part><tp:taxon-name-part taxon-name-part-type="species" reg="amoena">amoena</tp:taxon-name-part></tp:taxon-name></italic> (<bold>C–D</bold>). <bold>A</bold> Habit <bold>B</bold> Inflorescence showing large bracts <bold>C</bold> Habit <bold>D</bold> Inflorescence showing minute bracts. Photographed by Xiang-xiu Su (<bold>A, C</bold>) and Ying Liu (<bold>B, D</bold>).</p></caption><graphic xmlns:xlink="http://www.w3.org/1999/xlink" xlink:href="phytokeys-127-121-g012.jpg" position="float" orientation="portrait" xlink:type="simple" id="oo_318134.jpg"><uri content-type="original_file" xlink:type="simple">https://binary.pensoft.net/fig/318134</uri></graphic></fig></tp:treatment-sec><tp:treatment-sec><!--Section generated to contain objects referenced in tp:taxon-treatment.--><fig id="F9" position="float" orientation="portrait"><object-id xmlns:xlink="http://www.w3.org/1999/xlink" content-type="arpha" xlink:type="simple">53056b23-33e6-5c7f-a386-a2611e7e45b6</object-id><object-id xmlns:xlink="http://www.w3.org/1999/xlink" content-type="doi" xlink:type="simple">10.3897/phytokeys.127.36608.figure9</object-id><label>Figure 9.</label><caption><p>Distribution of <italic><tp:taxon-name><tp:taxon-name-part taxon-name-part-type="genus" reg="Tashiroea">Tashiroea</tp:taxon-name-part></tp:taxon-name></italic>. Hollow triangles indicate the locations of <italic><tp:taxon-name><tp:taxon-name-part taxon-name-part-type="genus" reg="Tashiroea">Tashiroea</tp:taxon-name-part><tp:taxon-name-part taxon-name-part-type="species" reg="villosa">villosa</tp:taxon-name-part></tp:taxon-name></italic>.</p></caption><graphic xmlns:xlink="http://www.w3.org/1999/xlink" xlink:href="phytokeys-127-121-g009.jpg" position="float" orientation="portrait" xlink:type="simple" id="oo_318131.jpg"><uri content-type="original_file" xlink:type="simple">https://binary.pensoft.net/fig/318131</uri></graphic></fig></tp:treatment-sec></tp:taxon-treatment>
