# Supplementary material for: Recircumscription of Bredia and resurrection of Tashiroea (Sonerileae, Melastomataceae) with description of a new species T.villosa
Source: PhytoKeys. 2019 Jul 19;127:121–50. doi: 10.3897/phytokeys.127.36608 (PMC6661266; doi:10.3897/phytokeys.127.36608)
Supplement: XML Treatment for Bredia hirsuta [file phytokeys.127.36608-treatment22.xml]

<!DOCTYPE tp:taxon-treatment
  PUBLIC "-//TaxonX//DTD Taxonomic Treatment Publishing DTD v0 20100105//EN" "tax-treatment-NSO.dtd">
<tp:taxon-treatment xmlns:tp="http://www.plazi.org/taxpub"><tp:treatment-meta><kwd-group><label>Taxon classification</label><kwd><named-content xmlns:xlink="http://www.w3.org/1999/xlink" content-type="kingdom">Plantae</named-content></kwd><kwd><named-content xmlns:xlink="http://www.w3.org/1999/xlink" content-type="order">Myrtales</named-content></kwd><kwd><named-content xmlns:xlink="http://www.w3.org/1999/xlink" content-type="family">Melastomataceae</named-content></kwd></kwd-group><mixed-citation publication-type="journal"><person-group><name><surname>Zhou</surname><given-names>Qiu-Jie</given-names></name><name><surname>Dai</surname><given-names>Jin-Hong</given-names></name><name><surname>Lin</surname><given-names>Che-Wei</given-names></name><name><surname>Denda</surname><given-names>Tetsuo</given-names></name><name><surname>Zhou</surname><given-names>Ren-Chao</given-names></name><name><surname>Liu</surname><given-names>Ying</given-names></name></person-group><article-title>Recircumscription of <italic><tp:taxon-name><tp:taxon-name-part taxon-name-part-type="genus" reg="Bredia">Bredia</tp:taxon-name-part></tp:taxon-name></italic> and resurrection of <italic><tp:taxon-name><tp:taxon-name-part taxon-name-part-type="genus" reg="Tashiroea">Tashiroea</tp:taxon-name-part></tp:taxon-name></italic> (Sonerileae, <tp:taxon-name><tp:taxon-name-part taxon-name-part-type="family">Melastomataceae</tp:taxon-name-part></tp:taxon-name>) with description of a new species <italic><tp:taxon-name><tp:taxon-name-part taxon-name-part-type="genus" reg="Tashiroea">T.</tp:taxon-name-part><tp:taxon-name-part taxon-name-part-type="species" reg="villosa">villosa</tp:taxon-name-part></tp:taxon-name></italic></article-title><source>PhytoKeys</source><day>19</day><month>7</month><year>2019</year><volume>127</volume><fpage>121</fpage><lpage>150</lpage><pub-id pub-id-type="doi">10.3897/phytokeys.127.36608</pub-id></mixed-citation></tp:treatment-meta><tp:nomenclature><tp:taxon-name>
              <tp:taxon-name-part taxon-name-part-type="genus" reg="Bredia">Bredia</tp:taxon-name-part>
              <tp:taxon-name-part taxon-name-part-type="species" reg="hirsuta">hirsuta</tp:taxon-name-part>
            </tp:taxon-name><tp:taxon-authority>Blume, Mus. Bot. 1(2): 25. f. 4. 1849.</tp:taxon-authority></tp:nomenclature><tp:treatment-sec sec-type="material" id="SECID0ERECI"><title>Type.</title><p>Japan. K. Ito s.n. (lectotype, designated here: L! [L0170980]).</p><!--PageBreak --><p>In the protologue, <xref ref-type="bibr" rid="B1">Blume (1849)</xref> cited no specimen but the name “<italic><tp:taxon-name><tp:taxon-name-part taxon-name-part-type="genus" reg="Rhexia">Rhexia</tp:taxon-name-part><tp:taxon-name-part taxon-name-part-type="species" reg="fasikan">fasikan</tp:taxon-name-part></tp:taxon-name></italic>” (should be <italic><tp:taxon-name><tp:taxon-name-part taxon-name-part-type="genus" reg="Rhexia">Rhexia</tp:taxon-name-part><tp:taxon-name-part taxon-name-part-type="species" reg="hasikan">hasikan</tp:taxon-name-part></tp:taxon-name></italic>, see below) attached to a specimen from Von Siebold’s herbarium. Ohba and Akiyama (pers. comm.) discovered one sheet with the name “<italic><tp:taxon-name><tp:taxon-name-part taxon-name-part-type="genus" reg="Rhexia">Rhexia</tp:taxon-name-part><tp:taxon-name-part taxon-name-part-type="species" reg="hasikan">hasikan</tp:taxon-name-part></tp:taxon-name></italic>” in the herbarium in Leiden (L0170980). The sheet contains two collections, a smaller one covered by paper on the upper part and a larger one with four branches on the middle and lower part. According to Ohba (pers. comm.), the epithet “<tp:taxon-name><tp:taxon-name-part taxon-name-part-type="genus" reg="Rhexia"/><tp:taxon-name-part taxon-name-part-type="species" reg="hasikan">hasikan</tp:taxon-name-part></tp:taxon-name>” comes from the Japanese name of <italic><tp:taxon-name><tp:taxon-name-part taxon-name-part-type="genus" reg="Bredia">B.</tp:taxon-name-part><tp:taxon-name-part taxon-name-part-type="species" reg="hirsuta">hirsuta</tp:taxon-name-part></tp:taxon-name></italic>, viz. “Hashikan-boku”. This sheet is regarded as the type material of <italic><tp:taxon-name><tp:taxon-name-part taxon-name-part-type="genus" reg="Bredia">B.</tp:taxon-name-part><tp:taxon-name-part taxon-name-part-type="species" reg="hirsuta">hirsuta</tp:taxon-name-part></tp:taxon-name></italic>. We here designate the larger collection on the sheet as the lectotype of <italic><tp:taxon-name><tp:taxon-name-part taxon-name-part-type="genus" reg="Bredia">B.</tp:taxon-name-part><tp:taxon-name-part taxon-name-part-type="species" reg="hirsuta">hirsuta</tp:taxon-name-part></tp:taxon-name></italic>.</p></tp:treatment-sec><ref-list><ref id="B1"><mixed-citation xmlns:xlink="http://www.w3.org/1999/xlink" xlink:type="simple"><person-group><name name-style="western"><surname>Blume</surname><given-names>CL</given-names></name></person-group> (<year>1849</year>) <article-title><tp:taxon-name><tp:taxon-name-part taxon-name-part-type="family">Melastomataceae</tp:taxon-name-part></tp:taxon-name>.</article-title><source>Museum Botanicum Lugduno-Batavum</source><volume>1</volume>: <fpage>1</fpage>–<lpage>25</lpage>.</mixed-citation></ref></ref-list></tp:taxon-treatment>
