# Supplementary material for: Recircumscription of Bredia and resurrection of Tashiroea (Sonerileae, Melastomataceae) with description of a new species T.villosa
Source: PhytoKeys. 2019 Jul 19;127:121–50. doi: 10.3897/phytokeys.127.36608 (PMC6661266; doi:10.3897/phytokeys.127.36608)
Supplement: XML Treatment for Bredia longearistata [file phytokeys.127.36608-treatment25.xml]

<!DOCTYPE tp:taxon-treatment
  PUBLIC "-//TaxonX//DTD Taxonomic Treatment Publishing DTD v0 20100105//EN" "tax-treatment-NSO.dtd">
<tp:taxon-treatment xmlns:tp="http://www.plazi.org/taxpub"><tp:treatment-meta><kwd-group><label>Taxon classification</label><kwd><named-content xmlns:xlink="http://www.w3.org/1999/xlink" content-type="kingdom">Plantae</named-content></kwd><kwd><named-content xmlns:xlink="http://www.w3.org/1999/xlink" content-type="order">Myrtales</named-content></kwd><kwd><named-content xmlns:xlink="http://www.w3.org/1999/xlink" content-type="family">Melastomataceae</named-content></kwd></kwd-group><mixed-citation publication-type="journal"><person-group><name><surname>Zhou</surname><given-names>Qiu-Jie</given-names></name><name><surname>Dai</surname><given-names>Jin-Hong</given-names></name><name><surname>Lin</surname><given-names>Che-Wei</given-names></name><name><surname>Denda</surname><given-names>Tetsuo</given-names></name><name><surname>Zhou</surname><given-names>Ren-Chao</given-names></name><name><surname>Liu</surname><given-names>Ying</given-names></name></person-group><article-title>Recircumscription of <italic><tp:taxon-name><tp:taxon-name-part taxon-name-part-type="genus" reg="Bredia">Bredia</tp:taxon-name-part></tp:taxon-name></italic> and resurrection of <italic><tp:taxon-name><tp:taxon-name-part taxon-name-part-type="genus" reg="Tashiroea">Tashiroea</tp:taxon-name-part></tp:taxon-name></italic> (Sonerileae, <tp:taxon-name><tp:taxon-name-part taxon-name-part-type="family">Melastomataceae</tp:taxon-name-part></tp:taxon-name>) with description of a new species <italic><tp:taxon-name><tp:taxon-name-part taxon-name-part-type="genus" reg="Tashiroea">T.</tp:taxon-name-part><tp:taxon-name-part taxon-name-part-type="species" reg="villosa">villosa</tp:taxon-name-part></tp:taxon-name></italic></article-title><source>PhytoKeys</source><day>19</day><month>7</month><year>2019</year><volume>127</volume><fpage>121</fpage><lpage>150</lpage><pub-id pub-id-type="doi">10.3897/phytokeys.127.36608</pub-id></mixed-citation></tp:treatment-meta><tp:nomenclature><tp:taxon-name>
              <tp:taxon-name-part taxon-name-part-type="genus" reg="Bredia">Bredia</tp:taxon-name-part>
              <tp:taxon-name-part taxon-name-part-type="species" reg="longearistata">longearistata</tp:taxon-name-part>
              <object-id xmlns:xlink="http://www.w3.org/1999/xlink" content-type="ipni" xlink:type="simple">urn:lsid:ipni.org:names:77199708-1</object-id>
            </tp:taxon-name><tp:taxon-authority>(C. Chen) R.C.Zhou &amp; Ying Liu</tp:taxon-authority><tp:taxon-status xmlns:xlink="http://www.w3.org/1999/xlink" xlink:type="simple">comb. nov.</tp:taxon-status><tp:nomenclature-citation-list><tp:nomenclature-citation><tp:taxon-name>
                  <tp:taxon-name-part taxon-name-part-type="genus" reg="Phyllagathis">Phyllagathis</tp:taxon-name-part>
                  <tp:taxon-name-part taxon-name-part-type="species" reg="longearistata">longearistata</tp:taxon-name-part>
                </tp:taxon-name><comment>C. Chen, Bull. Bot. Res., Harbin 4(3): 52–53. 1984 (Basionym). Type: China. Guangxi: Hechi, prope rivulos in convallibus montanis, 19 May 1928, L.H. Chun 91861 (holotype: IBK! [IBK00190677]; isotype: IBK! [IBK00190678]).</comment></tp:nomenclature-citation></tp:nomenclature-citation-list></tp:nomenclature></tp:taxon-treatment>
