# Supplementary material for: Recircumscription of Bredia and resurrection of Tashiroea (Sonerileae, Melastomataceae) with description of a new species T.villosa
Source: PhytoKeys. 2019 Jul 19;127:121–50. doi: 10.3897/phytokeys.127.36608 (PMC6661266; doi:10.3897/phytokeys.127.36608)
Supplement: XML Treatment for Bredia longiradiosa var. pulchella [file phytokeys.127.36608-treatment28.xml]

<!DOCTYPE tp:taxon-treatment
  PUBLIC "-//TaxonX//DTD Taxonomic Treatment Publishing DTD v0 20100105//EN" "tax-treatment-NSO.dtd">
<tp:taxon-treatment xmlns:tp="http://www.plazi.org/taxpub"><tp:treatment-meta><kwd-group><label>Taxon classification</label><kwd><named-content xmlns:xlink="http://www.w3.org/1999/xlink" content-type="kingdom">Plantae</named-content></kwd><kwd><named-content xmlns:xlink="http://www.w3.org/1999/xlink" content-type="order">Myrtales</named-content></kwd><kwd><named-content xmlns:xlink="http://www.w3.org/1999/xlink" content-type="family">Melastomataceae</named-content></kwd></kwd-group><mixed-citation publication-type="journal"><person-group><name><surname>Zhou</surname><given-names>Qiu-Jie</given-names></name><name><surname>Dai</surname><given-names>Jin-Hong</given-names></name><name><surname>Lin</surname><given-names>Che-Wei</given-names></name><name><surname>Denda</surname><given-names>Tetsuo</given-names></name><name><surname>Zhou</surname><given-names>Ren-Chao</given-names></name><name><surname>Liu</surname><given-names>Ying</given-names></name></person-group><article-title>Recircumscription of <italic><tp:taxon-name><tp:taxon-name-part taxon-name-part-type="genus" reg="Bredia">Bredia</tp:taxon-name-part></tp:taxon-name></italic> and resurrection of <italic><tp:taxon-name><tp:taxon-name-part taxon-name-part-type="genus" reg="Tashiroea">Tashiroea</tp:taxon-name-part></tp:taxon-name></italic> (Sonerileae, <tp:taxon-name><tp:taxon-name-part taxon-name-part-type="family">Melastomataceae</tp:taxon-name-part></tp:taxon-name>) with description of a new species <italic><tp:taxon-name><tp:taxon-name-part taxon-name-part-type="genus" reg="Tashiroea">T.</tp:taxon-name-part><tp:taxon-name-part taxon-name-part-type="species" reg="villosa">villosa</tp:taxon-name-part></tp:taxon-name></italic></article-title><source>PhytoKeys</source><day>19</day><month>7</month><year>2019</year><volume>127</volume><fpage>121</fpage><lpage>150</lpage><pub-id pub-id-type="doi">10.3897/phytokeys.127.36608</pub-id></mixed-citation></tp:treatment-meta><tp:nomenclature><tp:taxon-name>
              <tp:taxon-name-part taxon-name-part-type="genus" reg="Bredia">Bredia</tp:taxon-name-part>
              <tp:taxon-name-part taxon-name-part-type="species" reg="longiradiosa">longiradiosa</tp:taxon-name-part>
              <tp:taxon-name-part taxon-name-part-type="infraspecific-rank">var.</tp:taxon-name-part>
              <tp:taxon-name-part taxon-name-part-type="variety" reg="pulchella">pulchella</tp:taxon-name-part>
              <object-id xmlns:xlink="http://www.w3.org/1999/xlink" content-type="ipni" xlink:type="simple">urn:lsid:ipni.org:names:77199709-1</object-id>
            </tp:taxon-name><tp:taxon-authority>(C. Chen) R.C.Zhou &amp; Ying Liu</tp:taxon-authority><tp:taxon-status xmlns:xlink="http://www.w3.org/1999/xlink" xlink:type="simple">comb. nov.</tp:taxon-status><tp:nomenclature-citation-list><tp:nomenclature-citation><tp:taxon-name>
                  <tp:taxon-name-part taxon-name-part-type="genus" reg="Phyllagathis">Phyllagathis</tp:taxon-name-part>
                  <tp:taxon-name-part taxon-name-part-type="species" reg="longiradiosa">longiradiosa</tp:taxon-name-part>
                  <tp:taxon-name-part taxon-name-part-type="infraspecific-rank">var.</tp:taxon-name-part>
                  <tp:taxon-name-part taxon-name-part-type="variety" reg="pulchella">pulchella</tp:taxon-name-part>
                </tp:taxon-name><comment>C. Chen, Bull. Bot. Res., Harbin 4(3): 52. 1984 (Basionym). Type: China. Guangxi: Daxin, Longjin, 4 May 1959, F.F. Huang 3596 (holotype: GXMI! [GXMI050237]).</comment></tp:nomenclature-citation></tp:nomenclature-citation-list></tp:nomenclature><tp:treatment-sec sec-type="notes" id="SECID0E2TCI"><title>Notes.</title><p>Three gatherings were cited in the protologue of <italic><tp:taxon-name><tp:taxon-name-part taxon-name-part-type="genus" reg="Barthea">Barthea</tp:taxon-name-part><tp:taxon-name-part taxon-name-part-type="species" reg="cavaleriei">cavaleriei</tp:taxon-name-part></tp:taxon-name></italic>, viz. Cavalerie 1552, Esquirol 1581 and Esquirol 215, without designation of a type. Two of the syntypes, Esquirol 1581 and 215 were later cited as the types of <italic><tp:taxon-name><tp:taxon-name-part taxon-name-part-type="genus" reg="Barthea">Barthea</tp:taxon-name-part><tp:taxon-name-part taxon-name-part-type="species" reg="esquirolii">esquirolii</tp:taxon-name-part></tp:taxon-name></italic> H. Lév. (1913) and <italic><tp:taxon-name><tp:taxon-name-part taxon-name-part-type="genus" reg="Barthea">Barthea</tp:taxon-name-part><tp:taxon-name-part taxon-name-part-type="species" reg="blinii">blinii</tp:taxon-name-part></tp:taxon-name></italic> H. Lév. (1913), respectively. <xref ref-type="bibr" rid="B10">Guillaumin (1913)</xref> transferred <italic><tp:taxon-name><tp:taxon-name-part taxon-name-part-type="genus" reg="Barthea">Barthea</tp:taxon-name-part><tp:taxon-name-part taxon-name-part-type="species" reg="cavaleriei">cavaleriei</tp:taxon-name-part></tp:taxon-name></italic> to <italic><tp:taxon-name><tp:taxon-name-part taxon-name-part-type="genus" reg="Fordiophyton">Fordiophyton</tp:taxon-name-part></tp:taxon-name></italic> citing only Cavalerie 1552 under the new combination <italic><tp:taxon-name><tp:taxon-name-part taxon-name-part-type="genus" reg="Fordiophyton">F.</tp:taxon-name-part><tp:taxon-name-part taxon-name-part-type="species" reg="cavaleriei">cavaleriei</tp:taxon-name-part></tp:taxon-name></italic> (H. Lév.) Guillaumin. <xref ref-type="bibr" rid="B8">Diels (1932)</xref> formally designated Cavalerie 1552 as the lectotype and published a new combination <italic><tp:taxon-name><tp:taxon-name-part taxon-name-part-type="genus" reg="Bredia">Bredia</tp:taxon-name-part><tp:taxon-name-part taxon-name-part-type="species" reg="cavaleriei">cavaleriei</tp:taxon-name-part></tp:taxon-name></italic> (H. Lév.) Diels. However, this name is an illegitimate later homonym of <italic><tp:taxon-name><tp:taxon-name-part taxon-name-part-type="genus" reg="Bredia">B.</tp:taxon-name-part><tp:taxon-name-part taxon-name-part-type="species" reg="cavaleriei">cavaleriei</tp:taxon-name-part></tp:taxon-name></italic> H. Lév. &amp; Vaniot (see Art. 53.1). <xref ref-type="bibr" rid="B2">Chen (1979)</xref> published the replacement name <italic><tp:taxon-name><tp:taxon-name-part taxon-name-part-type="genus" reg="Bredia">B.</tp:taxon-name-part><tp:taxon-name-part taxon-name-part-type="species" reg="longiradiosa">longiradiosa</tp:taxon-name-part></tp:taxon-name></italic> C. Chen for this species, but he did not provide a full reference of the basionym, which makes the name invalid (see Art. 41.1). <xref ref-type="bibr" rid="B4">Chen (1984b)</xref> subsequently transferred the species to <italic><tp:taxon-name><tp:taxon-name-part taxon-name-part-type="genus" reg="Phyllagathis">Phyllagathis</tp:taxon-name-part></tp:taxon-name></italic>. As the epithet <italic>cavaleriei</italic> is also not available in <italic><tp:taxon-name><tp:taxon-name-part taxon-name-part-type="genus" reg="Phyllagathis">Phyllagathis</tp:taxon-name-part></tp:taxon-name></italic>, a new name <italic><tp:taxon-name><tp:taxon-name-part taxon-name-part-type="genus" reg="Phyllagathis">P.</tp:taxon-name-part><tp:taxon-name-part taxon-name-part-type="species" reg="longiradiosa">longiradiosa</tp:taxon-name-part></tp:taxon-name></italic> C. Chen was published together with the description of a new variety, <tp:taxon-name><tp:taxon-name-part taxon-name-part-type="genus" reg="Phyllagathis">P.</tp:taxon-name-part><tp:taxon-name-part taxon-name-part-type="species" reg="longiradiosa">longiradiosa</tp:taxon-name-part><tp:taxon-name-part taxon-name-part-type="infraspecific-rank">var.</tp:taxon-name-part><tp:taxon-name-part taxon-name-part-type="variety" reg="pulchella">pulchella</tp:taxon-name-part></tp:taxon-name> C. Chen. There are three effectively published names for this species in <italic><tp:taxon-name><tp:taxon-name-part taxon-name-part-type="genus" reg="Bredia">Bredia</tp:taxon-name-part></tp:taxon-name></italic>. With <italic><tp:taxon-name><tp:taxon-name-part taxon-name-part-type="genus" reg="Bredia">B.</tp:taxon-name-part><tp:taxon-name-part taxon-name-part-type="species" reg="cavaleriei">cavaleriei</tp:taxon-name-part></tp:taxon-name></italic> (H. Lév.) Diels illegitimate and <italic><tp:taxon-name><tp:taxon-name-part taxon-name-part-type="genus" reg="Bredia">B.</tp:taxon-name-part><tp:taxon-name-part taxon-name-part-type="species" reg="longiradiosa">longiradiosa</tp:taxon-name-part></tp:taxon-name></italic> C. Chen invalid, the only legitimate name, <italic><tp:taxon-name><tp:taxon-name-part taxon-name-part-type="genus" reg="Bredia">B.</tp:taxon-name-part><tp:taxon-name-part taxon-name-part-type="species" reg="longiradiosa">longiradiosa</tp:taxon-name-part></tp:taxon-name></italic> C. Chen ex Govaerts is adopted as the correct name for this species.</p></tp:treatment-sec><ref-list><ref id="B10"><mixed-citation xmlns:xlink="http://www.w3.org/1999/xlink" xlink:type="simple"><person-group><name name-style="western"><surname>Guillaumin</surname><given-names>A</given-names></name></person-group> (<year>1913</year>) <article-title><tp:taxon-name><tp:taxon-name-part taxon-name-part-type="family">Melastomataceae</tp:taxon-name-part></tp:taxon-name>.</article-title> In: <person-group><name name-style="western"><surname>Lecomte</surname><given-names>MH</given-names></name><name name-style="western"><surname>Gagnepain</surname><given-names>F</given-names></name></person-group> (<role>Eds</role>) <issue-title>Flore Generale de l’Indo-Chine.</issue-title><source>2. G. Masson, Paris</source>, <fpage>864</fpage>–<lpage>936</lpage>.</mixed-citation></ref><ref id="B8"><mixed-citation xmlns:xlink="http://www.w3.org/1999/xlink" xlink:type="simple"><person-group><name name-style="western"><surname>Diels</surname><given-names>L</given-names></name></person-group> (<year>1932</year>) <article-title>Beiträge zur Kenntnis der Melastomataceen Ostasiens.</article-title><source>Botanische Jahrbücher für Systematik, Pflanzengeschichte und Pflanzengeographie</source><volume>65</volume>: <fpage>97</fpage>–<lpage>119</lpage>.</mixed-citation></ref><ref id="B2"><mixed-citation xmlns:xlink="http://www.w3.org/1999/xlink" xlink:type="simple"><person-group><name name-style="western"><surname>Chen</surname><given-names>C</given-names></name></person-group> (<year>1979</year>) <article-title><tp:taxon-name><tp:taxon-name-part taxon-name-part-type="family">Melastomataceae</tp:taxon-name-part></tp:taxon-name>.</article-title> In: <person-group><name name-style="western"><surname>Wu</surname><given-names>ZY</given-names></name></person-group> (<role>Ed.</role>) <issue-title>Flora Yunnanica, vol.</issue-title><source>2. Science Press, Beijing</source>, <fpage>77</fpage>–<lpage>137</lpage>.</mixed-citation></ref><ref id="B4"><mixed-citation xmlns:xlink="http://www.w3.org/1999/xlink" xlink:type="simple"><person-group><name name-style="western"><surname>Chen</surname><given-names>C</given-names></name></person-group> (<year>1984b</year>) <article-title><tp:taxon-name><tp:taxon-name-part taxon-name-part-type="family">Melastomataceae</tp:taxon-name-part></tp:taxon-name>. Flora Reipublicae Popularis Sinicae.</article-title><source>Science Press, Beijing,</source><volume>53</volume>: <fpage>135</fpage>–<lpage>293</lpage>.</mixed-citation></ref></ref-list></tp:taxon-treatment>
